# Supplementary material for: Metabolomic Signatures of Relapse and Survival in AML Patients Receiving Allogeneic Hematopoietic Stem Cell Transplantation
Source: Hematol Rep. 2026 Apr 7;18(2):27. doi: 10.3390/hematolrep18020027 (PMC13116989; doi:10.3390/hematolrep18020027)
Supplement: Supplementary file 1 [file hematolrep-18-00027-s001.zip]

Archive with 1 entries (1 files):
- hematolrep-4133767-supplementary.pdf
